# Supplementary material for: Evaluation of computational tools for the prediction of CRISPR/SpCas9 gRNA activity in plants
Source: Plant Cell Rep. 2026 Apr 24;45(5):136. doi: 10.1007/s00299-026-03820-x (PMC13109197; doi:10.1007/s00299-026-03820-x)
Supplement: Supplementary file 1 — Supplementary file1 (XLSX 50 KB) [file 299_2026_3820_MOESM1_ESM.xlsx]

## Sheet: Description
Supplementary Data
Data 1	Information on gRNA used in the two datasets (spacer sequence, PAM, target gene and accession)
Data 2	Quantified InDel frequency of gRNAs in the two datasets, as well as the read count for samples in dataset 2
Data 3	gRNA efficiency prediction scores for dataset 1
Data 4	Spearman's r and steiger test for prediction tools in dataset 1
Data 5	gRNA efficiency prediction scores for dataset 2
Data 6	Spearman's r and steiger test for prediction tools in dataset 2
Data 7	Spearman's r and steiger test for combined tools in dataset 2

## Sheet: Data 1
gRNA Information
Dataset 1								Target Gene			SolGenomics ID
Targe Gene	gRNA Code	Sequence (5'-3')	PAM (5'-NGGN-3')								Homeoallele 1	Homeoallele 2	Homeoallele 3
PDS	AG1	TTGGTAGTAGCGACTCCATG	GGGC					PDS			Niben101Scf01283g02002	Niben101Scf14708g00023
PDS	AG2	TCACAAACCGATATTGCTGG	AGGC					MYC2			Niben101Scf08672g02003
PDS	AG3	GATGGAGATTGGTACGAGAC	TGGG					FT			Niben101Scf01519g10008
PDS	AG4	GGACTCTTGCCAGCAATGCT	TGGA					MET1			Niben101Scf32212g00015
PDS	AG5	TACAGTTAACTATTTGGAGG	CGGC					DET2			Niben101Scf14562g00007
MYC2	BG1	GACATCTTGTGATCTTGATT	TGGT					TIM9			Niben101Scf14562g00015	Niben101Scf05368g00004
MYC2	BG2	CCATTTTCACTGTGGCTTGT	TGGA					F-BOX			Niben101Scf04495g02005	Niben101Scf02738g07013
MYC2	BG3	CTCTGATCATTCAGATCTTG	AGGC					ALS			Niben101Scf05032g00009	Niben101Scf01491g00004	Niben101Scf02892g01012
FT	CG1	ATTAGTATTGTTTAGACAAT	TGGG					TFL1 (14.1 and 3.1)			Niben101Scf01028g01003	Niben101Scf00906g00014
FT	CG2	CCAGAGTGTAAAAGGTACGA	AGGT					FD			Niben101Scf00592g06001
FT	CG3	TAGACAATTGGGTCGACAGA	CGGT					AG			Niben101Scf02357g01004
MET1	DG1	GGGGTTGTCCGAGCAATGAG	TGGT					BRI1			Niben101Scf04010g01005	Niben101Scf05637g00007
MET1	DG2	TGTGGCTATTCGGTTAACTG	CGGA					SLY1			Niben101Scf17542g00012	Niben101Scf02201g00013	Niben101Scf04294g03011
MET1	DG3	TCTCTAAGGGAAGCCAGGAC	AGGT					IBH1			Niben101Scf14470g00012	Niben101Scf08186g00013
MET1	DG4	TCGCAGTATGCTTCATAATT	GGGC					BGAL9			Niben101Scf05158g00008	Niben101Scf05713g00004
DET2	EG1	ATGGGCCTGAAAAGTCAGGG	TGGT					RALF32			Niben101Scf04614g09005	Niben101Scf00269g00010
DET2	EG2	GTTTGCCATAGGGAGAAGTG	AGGA					TMK1			Niben101Scf06441g00014	Niben101Scf01209g01001
DET2	EG3	CAGGCCCATTAACACTTCAT	CGGC					TGA7			Niben101Scf13168g00007	Niben101Scf00941g04005
DET2	EG4	GGGCTTTGATGACATGGTCT	TGGG					DCL2			Niben101Scf08272g00021
TIM9	FG1	CTCAGCACATCGCCTGACAC	AGGT					TOM1			Niben101Scf07790g03023	Niben101Scf03104g03003
								XT1/2			Niben101Scf04205g03008	Niben101Scf04551g02001
Dataset 2								FLS2			Niben101Scf03455g01008	Niben101Scf01785g10011
MET1	DG5	GTCAAAGACGATATACTCAT	CGGT
TIM9	FG2	ACGCAAAACTTTGGACAAAC	AGGA
TIM9	FG3	CTTGAAGCATTCTATGCGTG	TGGG
F-BOX	GG1	GTGGTTAAGACGAAACCAAG	GGGA
ALS	HG2	GTGGAGGCCCTGGAAAGAGA	AGGG
TFL1 (14.1 and 3.1)	IG1	AGTGACTGTCATTTTAACTG	TGGG
TFL1 (14.1 and 3.1)	IG2	GGTCTAATAGTGACTGCAGA	AGGG
FD	JG1	TTGATCTAGCAGCAGACTCA	CGGT
FD	JG2	GGAATACTAATGGAAGAAAG	AGGT
AG	KG1	ACAAAGTACAGAAAGCTCAT	AGGC
AG	KG2	GAGATCATGACGAGGATAGT	GGGA
BRI1	MG1	TGAAATCCCATTCCAAGTGC	AGGG
BRI1	MG3	GAAGAAATTCCATCAGAATT	GGGG
SLY1	NG1	ACGGATCCAATAGAGAATAA	TGGC
SLY1	NG2	GCATGCTTTCAGTTGAGATA	AGGT
IBH1	OG1	TATGCTCTTTGAAGAAACTG	CGGG
IBH1	OG2	AGATGATGACAAGGCTGAGG	TGGA
BGAL9	PG1	GAACGGCTTGAAATACTCGC	CGGC
RALF32	QG1	ACGGCGGCGGAAGGCAACTG	CGGG
TMK1	RG1	GTTAGAGATAATTCTTTTAC	GGGA
TMK1	RG3	CTACAAACTTTAACCCAAGA	TGGG
TMK1	RG4	TTGGTGCCCAATTTGGATCC	GGGT
TGA7	SG1	TGGTTTCACAGCCAAACGAC	AGGC
TGA7	SG2	TGAGATGGAATACAGCCATT	GGGT
DCL2	UG1	GAGAGTCAGGGCAGAGCTGT	TGGT
TOM1	VG2	AATCCCATCTTGCCACTGAA	CGGA
XT1/2	WG1	TTGAAGAGTGGAAATTATGA	TGGT
XT1/2	WG2	AATCGTGTAATCAAAAGTGA	CGGC
XT1/2	WG3	GGGAGGTAGGAGGGCAAAAT	AGGC
FLS2	XG1	GGAGTTTGGCCATATGACAA	AGGT
FLS2	XG2	GGAAAGATTGTTGGGGTTAA	GGGC
FLS2	XG3	GCAACTTCAACTTCCAAGCT	TGGA

## Sheet: Data 2
InDel Frequencies of gRNAs
Dataset 1
Normalized editing efficiency (Lowest to Highest) - InDel Frequency (%)
gRNA Code		Rep1	Rep2	Rep3	Rep4		Average
AG1		25.85	25.43	30.09	20.25		25.405
AG2		5.25	17.24	1.18	8.03		7.925
AG3		17.03	16.1	14.45	23.59		17.7925
AG4		9.95	13.54	6.06	21.96		12.8775
AG5		4.6	4.23	5.73	2.81		4.3425
BG1		3.78	5.57	4.29	5.52		4.79
BG2		1.06	0.29	1.35	0		0.675
BG3		0	0.01	0.25	0		0.065
CG1		2.11	0.44	0.73	0.34		0.905
CG2		23.95	14.13	42.1	12.07		23.0625
CG3			15.81	25.8	10.76		17.4567
DG1		25.92	17.63	12.71	55.16		27.855
DG2		5.21	14.04	4.48	17.21		10.235
DG3		12.46	2.59	11.87	10.15		9.2675
DG4		0.15	1.86	0.79	0.83		0.9075
EG1		10.1	26.74	9.07	27.69		18.4
EG2		19.32	4.2	32.28	15.6		17.85
EG3		1.53	0.43	2.88	1.86		1.675
EG4		3.22	2.54	1.4	2.16		2.33
FG1		9.05	17.28	6.65	13.9		11.72
Dataset 2
Normalized editing efficiency (Lowest to Highest) - InDel Frequency (%)										Read count
gRNA Code		Rep1	Rep2	Rep3			Average		gRNA Code	Rep1	Rep2	Rep3	Control
DG5		1.54433	1.80617	1.88599			1.7455		RG1	137441	117798	79991	77339
FG2		0.590853	0.264188	0.197135			0.350725		KG2	234356	234413	281731	368222
FG3		5.03293	1.40849	2.53722			2.99288		IG1	103149	93890	65432	88275
GG1		3.56261	1.77061	1.49525			2.27616		FG2	105623	92245	84739	107267
HG2		9.27825	2.80911	9.80064			7.296		SG1	64486	105722	77887	99747
IG1		0.0891914	0.498456	0.122264			0.236637		NG2	75634	64313	58674	55661
IG2		3.19739	2.62368	1.79126			2.53744		RG3	174722	131879	98229	101512
JG1		4.23768	4.15965	10.0477			6.14833		XG2	72562	74827	48615	70300
JG2		9.17981	10.7549	5.14342			8.35937		DG5	70840	65110	67816	65506
KG1		4.20094	6.22468	4.91964			5.11508		RG4	129298	119326	111522	59672
KG2		0.177701	0.086365	0.241906			0.168657		GG1	137974	123389	84832	109260
MG1		41.727	20	19.2034			26.9768		MG3	128308	93008	108901	101170
MG3		2.94448	2.75245	1.7998			2.49891		IG2	91950	101613	74082	76763
NG1		13.3112	10.715	27.8905			17.3056		PG1	109184	101528	79856	95978
NG2		0.397969	0.721472	0.419266			0.512902		VG2	21172	26872	22631	20822
OG1		2.79604	3.70421	2.73279			3.07768		FG3	90961	111538	83083	99228
OG2		17.9387	12.2513	24.4094			18.1998		OG1	105256	79720	54340	76996
PG1		2.21827	3.95556	1.50145			2.55843		WG2	145779	123583	99224	93507
QG1		8.06522	10.6639	10.4441			9.72439		KG1	121279	122558	94973	113418
RG1		0.00049077	0	0			0.00016359		WG1	135611	86351	86192	85171
RG3		0.586646	1.53929	0.824604			0.983513		XG3	55539	87378	61604	86088
RG4		2.34884	1.01319	2.03906			1.80036		JG1	90467	87237	59886	69816
SG1		0.438855	0	0.851233			0.430029		HG2	98122	100886	72332	100962
SG2		21.3457	28.0425	10.8814			20.0899		WG3	109146	77832	53596	95897
UG1		20.8702	7.11081	11.1431			13.0414		JG2	84076	78320	57121	56317
VG2		1.4028	3.05522	3.79568			2.75123		QG1	100456	91158	82669	85643
WG1		4.70242	4.4736	7.23733			5.47112		UG1	93914	72214	37153	68114
WG2		8.70084	0.799463	2.24139			3.9139		NG1	54007	54951	38307	36302
WG3		12.089	3.92097	6.19684			7.40228		OG2	85352	81510	67433	66171
XG1		43.1511	24.0045	41.672			36.2758		SG2	117783	107657	107962	87181
XG2		1.79571	0.416962	2.08372			1.43213		MG1	3729	1925	2109	1107
XG3		6.33133	5.01955	6.29226			5.88105		XG1	44225	122093	85175	99002

## Sheet: Data 3
Efficiency prediction scores - Dataset 1
Independent tools
gRNA Code	CRISPick - Doench'2022		CRISPRon		IDT		E-CRISP		DeepSpCas9		DeepHF		CRISPR-P v2.0		G-N19	tRNA-N20		CRISPRDB		sgDesigner		CRISPRedict		Aidit-CRISPR
AG1	0.8757		52		62		45.6419		55.656		0.688126		0.3155		53.293	47.22		85		98		0.478645		49.66
AG2	0.4023		47		62		51.6838		45.798		0.576897		0.5819		47.437	45.272		57.3		98		0.454646		43.86
AG3	0.1231		45		46		54.4783		40.115		0.657097		0.0423		55.61	48.227		56.4		87		0.302479		32.4
AG4	0.5142		58		48		56.122		54.782		0.55187		0.2555		63.94	56.806		61.6		54		0.531913		41.85
AG5	0.276		32		66		45.801		28.75		0.517359		0.2224		40.425	43.24		30.4		85		0.442559		34.16
BG1	-0.7545		12		70		44.538		10.675		0.368946		0.0384		48.207	46.025		4.7		5		0.121754		9.89
BG2	-2.035		9		52		Excluded		8.251		0.157533		0.0441		36.249	29.979		0.3		1		0.14802		4.01
BG3	-1.28		11		37		31.635		14.266		0.435349		0.056		35.478	43.535		5.5		3		0.308197		5.39
CG1	-1.895		6		77		28.1585		1.846		0.349699		0.0463		24.902	19.18		1.7		1		0.0891651		3.66
CG2	0.7423		63		67		48.1631		68.934		0.664969		0.4955		56.02	53.231		93.3		98		0.472065		49.18
CG3	0.1431		40		47		44.3833		33.188		0.643397		0.2721		48.112	47.05		56.2		98		0.280159		42.2
DG1	1.028		73		38		67.3754		74.792		0.69565		0.4941		65.59	58.982		99.8		98		0.565319		59.56
DG2	0.679		74		45		47.9829		76.878		0.692126		0.517		61.454	53.279		99.8		82		0.772651		64.52
DG3	0.2719		39		48		41.7781		32.956		0.59199		0.095		47.839	49.098		47.1		91		0.463832		36.32
DG4	-1.212		16		30		29.1234		12.703		0.245656		0.0367		55.049	50.461		2		5		0.23435		13.04
EG1	0.5895		48		21		48.2802		53.204		0.667217		0.363		54.973	48.283		70.1		93		0.485229		44.48
EG2	0.8058		56		39		62.0168		62.267		0.637225		0.2943		52.508	48.537		79.6		98		0.644641		55.45
EG3	-0.4267		24		61		38.5178		25.927		0.469108		0.2067		48.937	49.377		14.9		27		0.305284		19.59
EG4	-0.6408		24		58		51.8612		38.814		0.53016		0.0416		52.774	45.6		12.9		3		0.360399		9.94
FG1	-0.1046		42		41		39.5902		50.404		0.647736		0.1437		50.743	48.927		49.3		45		0.454304		31.7
CRISPOR-based predictions
gRNA Code	Doench '16-Score	OldDoench '16-Score	Chari-Score	Xu-Score	Wu-Crispr-Score	Doench '14-Score	Wang-Score	Moreno-Mateos-Score	Azimuth in-vitro-Score	CCTop-Score
AG1	69	69	72	0.416404	0	31	51	63	49	77.531
AG2	68	70	56	0.755786	61	58	69	42	32	74.9222
AG3	47	47	31	-0.046028	0	4	51	49	51	74.7807
AG4	48	48	39	-0.372212	0	25	55	20	32	68.0378
AG5	58	58	62	0.669021	58	22	69	63	27	68.5314
BG1	27	31	3	-0.778829	0	3	37	22	28	62.9826
BG2	26	31	4	-1.06751	0	4	23	24	31	64.9891
BG3	48	51	18	-0.185691	0	5	23	30	18	56.2752
CG1	24	29	17	-0.34581	0	4	19	40	34	62.4777
CG2	69	68	87	0.531718	62	39	86	25	32	65.109
CG3	61	60	62	0.367676	82	27	60	70	48	57.4184
DG1	62	60	88	0.436651	0	49	83	61	54	70.788
DG2	71	69	68	0.455399	0	51	67	48	36	88.043
DG3	54	55	57	0.234884	0	9	46	54	37	74.7807
DG4	27	43	2	-0.201364	0	3	15	57	32	53.0561
EG1	70	76	93	0.627604	70	36	86	63	50	70.4433
EG2	75	70	98	0.266383	0	29	61	42	45	78.4186
EG3	48	54	48	0.048095	0	20	49	63	36	68.4606
EG4	26	27	14	-0.371356	0	4	53	38	27	74.0248
FG1	61	60	17	0.089563	0	14	29	44	39	72.1138

## Sheet: Data 4
prediction_tool_1	prediction_tool_2	r_tool1	r_tool2	r_too1vstool2	steiger_z	steiger_p	better_prediction_tool	steiger_p_adj
Doench2022/DeWeirdt (RS3)	IDT	0.877	-0.18	-0.135	4.124	0	Doench2022/DeWeirdt (RS3)	0
AIdit-CRISPR	Moreno-Mateos	0.835	0.307	0.372	2.905	0.0037	AIdit-CRISPR	0.0267094
AIdit-CRISPR	Wu-Crispr-Score	0.835	0.291	0.32	2.879	0.004	AIdit-CRISPR	0.028
AIdit-CRISPR	Xu	0.835	0.538	0.75	2.706	0.0068	AIdit-CRISPR	0.0383122
AIdit-CRISPR	Doench2014	0.835	0.643	0.878	2.568	0.0102	AIdit-CRISPR	0.0453115
AIdit-CRISPR	CCTop	0.835	0.49	0.626	2.58	0.0099	AIdit-CRISPR	0.0453115
AIdit-CRISPR	Doench2016	0.835	0.719	0.907	1.865	0.0622	AIdit-CRISPR	0.149669
AIdit-CRISPR	Wang	0.835	0.687	0.794	1.625	0.1042	AIdit-CRISPR	0.220828
AIdit-CRISPR	Chari	0.835	0.755	0.877	1.161	0.2455	AIdit-CRISPR	0.385786
AIdit-CRISPR	Azimuth in-vitro	0.835	0.741	0.582	0.857	0.3912	AIdit-CRISPR	0.544381
Azimuth in-vitro	Wu-Crispr-Score	0.741	0.291	0.055	1.844	0.0652	Azimuth in-vitro	0.15527
Azimuth in-vitro	CCTop	0.741	0.49	0.428	1.394	0.1633	Azimuth in-vitro	0.294212
CCTop	Wu-Crispr-Score	0.49	0.291	-0.129	0.63	0.5285	CCTop	0.660036
Chari	Wu-Crispr-Score	0.755	0.291	0.441	2.412	0.0159	Chari	0.0573891
Chari	Moreno-Mateos	0.755	0.307	0.447	2.35	0.0188	Chari	0.0638647
Chari	Xu	0.755	0.538	0.791	1.94	0.0524	Chari	0.133015
Chari	CCTop	0.755	0.49	0.503	1.586	0.1127	Chari	0.23667
Chari	Doench2014	0.755	0.643	0.847	1.226	0.2201	Chari	0.360165
Chari	Wang	0.755	0.687	0.808	0.701	0.4836	Chari	0.619361
Chari	Azimuth in-vitro	0.755	0.741	0.561	0.113	0.9097	Chari	0.947828
CRISPRDB	Doench2014	0.879	0.643	0.865	3.287	0.001	CRISPRDB	0.0144375
CRISPRDB	Wu-Crispr-Score	0.879	0.291	0.263	3.289	0.001	CRISPRDB	0.0144375
CRISPRDB	Moreno-Mateos	0.879	0.307	0.251	3.205	0.0013	CRISPRDB	0.0166833
CRISPRDB	CCTop	0.879	0.49	0.625	3.181	0.0015	CRISPRDB	0.017325
CRISPRDB	CRISPRedict	0.879	0.672	0.877	3.073	0.0021	CRISPRDB	0.0179667
CRISPRDB	Xu	0.879	0.538	0.687	3.087	0.002	CRISPRDB	0.0179667
CRISPRDB	Doench2016	0.879	0.719	0.864	2.369	0.0179	CRISPRDB	0.0636138
CRISPRDB	Wang	0.879	0.687	0.792	2.312	0.0208	CRISPRDB	0.0696348
CRISPRDB	Chari	0.879	0.755	0.843	1.788	0.0737	CRISPRDB	0.171967
CRISPRDB	Azimuth in-vitro	0.879	0.741	0.59	1.437	0.1506	CRISPRDB	0.286099
CRISPRDB	AIdit-CRISPR	0.879	0.835	0.959	1.295	0.1952	CRISPRDB	0.329133
CRISPRDB	sgDesigner	0.879	0.848	0.823	0.497	0.6189	CRISPRDB	0.736938
CRISPRedict	AIdit-CRISPR	0.672	0.835	0.868	-2.142	0.0322	AIdit-CRISPR	0.0966
CRISPRedict	Wu-Crispr-Score	0.672	0.291	0.077	1.478	0.1394	CRISPRedict	0.279191
CRISPRedict	Moreno-Mateos	0.672	0.307	0.125	1.455	0.1457	CRISPRedict	0.283412
CRISPRedict	CCTop	0.672	0.49	0.676	1.215	0.2243	CRISPRedict	0.362331
CRISPRedict	Xu	0.672	0.538	0.582	0.815	0.4151	CRISPRedict	0.556536
CRISPRedict	Chari	0.672	0.755	0.779	-0.788	0.4305	Chari	0.56826
CRISPRedict	Doench2016	0.672	0.719	0.82	-0.465	0.6416	Doench2016	0.756171
CRISPRedict	Azimuth in-vitro	0.672	0.741	0.38	-0.435	0.6639	Azimuth in-vitro	0.77455
CRISPRedict	Doench2014	0.672	0.643	0.795	0.258	0.7967	CRISPRedict	0.884797
CRISPRedict	Wang	0.672	0.687	0.691	-0.112	0.9109	Wang	0.947828
CRISPRon	IDT	0.854	-0.18	-0.243	3.725	0.0002	CRISPRon	0.00924
CRISPRon	Wu-Crispr-Score	0.854	0.291	0.217	2.916	0.0035	CRISPRon	0.0267094
CRISPRon	Moreno-Mateos	0.854	0.307	0.17	2.793	0.0052	CRISPRon	0.0330892
CRISPRon	CCTop	0.854	0.49	0.616	2.787	0.0053	CRISPRon	0.0330892
CRISPRon	DeepSpCas9variants (tRNA-N20)	0.854	0.544	0.699	2.707	0.0068	CRISPRon	0.0383122
CRISPRon	CRISPRedict	0.854	0.672	0.888	2.663	0.0077	CRISPRon	0.04095
CRISPRon	CRISPR-P v2.0	0.854	0.624	0.798	2.509	0.0121	CRISPRon	0.0494421
CRISPRon	Xu	0.854	0.538	0.615	2.488	0.0128	CRISPRon	0.049665
CRISPRon	Doench2014	0.854	0.643	0.824	2.472	0.0134	CRISPRon	0.0507443
CRISPRon	DeepSpCas9variants (G-N19)	0.854	0.677	0.768	1.903	0.057	CRISPRon	0.140812
CRISPRon	Wang	0.854	0.687	0.771	1.823	0.0683	CRISPRon	0.160993
CRISPRon	E-CRISP	0.835	0.654	0.72	1.651	0.0988	CRISPRon	0.214808
CRISPRon	Doench2016	0.854	0.719	0.814	1.655	0.098	CRISPRon	0.214808
CRISPRon	Chari	0.854	0.755	0.766	1.148	0.251	CRISPRon	0.391764
CRISPRon	CRISPRDB	0.854	0.879	0.98	-1.067	0.2858	CRISPRDB	0.43095
CRISPRon	Azimuth in-vitro	0.854	0.741	0.542	1.064	0.2873	CRISPRon	0.43095
CRISPRon	DeepSpCas9	0.854	0.833	0.975	0.717	0.4733	CRISPRon	0.614226
CRISPRon	DeepHF	0.854	0.887	0.876	-0.63	0.5286	DeepHF	0.660036
CRISPRon	AIdit-CRISPR	0.854	0.835	0.942	0.448	0.6545	CRISPRon	0.767459
CRISPRon	sgDesigner	0.854	0.848	0.773	0.075	0.9401	CRISPRon	0.960899
CRISPR-P v2.0	CRISPRDB	0.624	0.879	0.842	-3.277	0.001	CRISPRDB	0.0144375
CRISPR-P v2.0	AIdit-CRISPR	0.624	0.835	0.854	-2.571	0.0101	AIdit-CRISPR	0.0453115
CRISPR-P v2.0	sgDesigner	0.624	0.848	0.759	-2.25	0.0244	sgDesigner	0.0782833
CRISPR-P v2.0	Wu-Crispr-Score	0.624	0.291	0.504	1.647	0.0995	CRISPR-P v2.0	0.214808
CRISPR-P v2.0	Chari	0.624	0.755	0.842	-1.399	0.1617	Chari	0.294116
CRISPR-P v2.0	Moreno-Mateos	0.624	0.307	0.26	1.311	0.19	CRISPR-P v2.0	0.325111
CRISPR-P v2.0	Doench2016	0.624	0.719	0.872	-1.075	0.2825	Doench2016	0.429326
CRISPR-P v2.0	Doench2014	0.624	0.643	0.994	-0.964	0.3352	Doench2014	0.486989
CRISPR-P v2.0	Xu	0.624	0.538	0.821	0.745	0.4561	CRISPR-P v2.0	0.598631
CRISPR-P v2.0	Azimuth in-vitro	0.624	0.741	0.382	-0.701	0.4835	Azimuth in-vitro	0.619361
CRISPR-P v2.0	CCTop	0.624	0.49	0.475	0.698	0.4853	CRISPR-P v2.0	0.619361
CRISPR-P v2.0	Wang	0.624	0.687	0.8	-0.564	0.573	Wang	0.704059
CRISPR-P v2.0	DeepSpCas9variants (tRNA-N20)	0.624	0.544	0.358	0.392	0.6948	CRISPR-P v2.0	0.790634
CRISPR-P v2.0	CRISPRedict	0.624	0.672	0.764	-0.397	0.6914	CRISPRedict	0.790634
CRISPR-P v2.0	DeepSpCas9variants (G-N19)	0.624	0.677	0.32	-0.283	0.777	DeepSpCas9variants (G-N19)	0.875546
DeepHF	Moreno-Mateos	0.887	0.307	0.393	3.59	0.0003	DeepHF	0.01155
DeepHF	CCTop	0.887	0.49	0.629	3.321	0.0009	DeepHF	0.0144375
DeepHF	Wu-Crispr-Score	0.887	0.291	0.245	3.365	0.0008	DeepHF	0.0144375
DeepHF	Xu	0.887	0.538	0.662	3.122	0.0018	DeepHF	0.0179667
DeepHF	DeepSpCas9variants (tRNA-N20)	0.887	0.544	0.537	2.746	0.006	DeepHF	0.0355385
DeepHF	CRISPR-P v2.0	0.887	0.624	0.713	2.682	0.0073	DeepHF	0.04015
DeepHF	Doench2014	0.887	0.643	0.742	2.636	0.0084	DeepHF	0.0412851
DeepHF	CRISPRedict	0.887	0.672	0.752	2.422	0.0154	DeepHF	0.0564667
DeepHF	Wang	0.887	0.687	0.691	2.119	0.0341	DeepHF	0.100988
DeepHF	DeepSpCas9variants (G-N19)	0.887	0.677	0.642	2.099	0.0358	DeepHF	0.101978
DeepHF	Doench2016	0.887	0.719	0.784	2.102	0.0356	DeepHF	0.101978
DeepHF	Azimuth in-vitro	0.887	0.741	0.721	1.717	0.086	DeepHF	0.196693
DeepHF	Chari	0.887	0.755	0.767	1.673	0.0942	DeepHF	0.209233
DeepHF	AIdit-CRISPR	0.887	0.835	0.862	0.916	0.3598	DeepHF	0.516235
DeepHF	sgDesigner	0.887	0.848	0.763	0.591	0.5547	DeepHF	0.685218
DeepHF	CRISPRDB	0.887	0.879	0.924	0.193	0.8469	DeepHF	0.906092
DeepSpCas9	CCTop	0.833	0.49	0.658	2.661	0.0078	DeepSpCas9	0.04095
DeepSpCas9	Wu-Crispr-Score	0.833	0.291	0.16	2.635	0.0084	DeepSpCas9	0.0412851
DeepSpCas9	Moreno-Mateos	0.833	0.307	0.139	2.553	0.0107	DeepSpCas9	0.0466358
DeepSpCas9	CRISPRedict	0.833	0.672	0.908	2.506	0.0122	DeepSpCas9	0.0494421
DeepSpCas9	DeepSpCas9variants (tRNA-N20)	0.833	0.544	0.65	2.288	0.0222	DeepSpCas9	0.0722282
DeepSpCas9	Xu	0.833	0.538	0.591	2.187	0.0287	DeepSpCas9	0.0895905
DeepSpCas9	CRISPR-P v2.0	0.833	0.624	0.773	2.094	0.0362	DeepSpCas9	0.101978
DeepSpCas9	Doench2014	0.833	0.643	0.806	2.061	0.0393	DeepSpCas9	0.108075
DeepSpCas9	DeepSpCas9variants (G-N19)	0.833	0.677	0.747	1.564	0.1178	DeepSpCas9	0.240812
DeepSpCas9	CRISPRDB	0.833	0.879	0.968	-1.503	0.1328	CRISPRDB	0.269095
DeepSpCas9	Wang	0.833	0.687	0.743	1.468	0.1422	DeepSpCas9	0.280754
DeepSpCas9	Doench2016	0.833	0.719	0.818	1.362	0.1732	DeepSpCas9	0.302037
DeepSpCas9	DeepHF	0.833	0.887	0.895	-1.047	0.2953	DeepHF	0.437271
DeepSpCas9	Chari	0.833	0.755	0.752	0.852	0.394	DeepSpCas9	0.544994
DeepSpCas9	Azimuth in-vitro	0.833	0.741	0.512	0.814	0.4155	DeepSpCas9	0.556536
DeepSpCas9	sgDesigner	0.833	0.848	0.722	-0.191	0.8489	sgDesigner	0.906092
DeepSpCas9	AIdit-CRISPR	0.833	0.835	0.911	-0.028	0.9776	AIdit-CRISPR	0.9797
DeepSpCas9variants (G-N19)	CRISPRDB	0.677	0.879	0.695	-2.083	0.0373	CRISPRDB	0.103811
DeepSpCas9variants (G-N19)	Moreno-Mateos	0.677	0.307	0.076	1.445	0.1484	DeepSpCas9variants (G-N19)	0.28567
DeepSpCas9variants (G-N19)	Wu-Crispr-Score	0.677	0.291	-0.079	1.408	0.1591	DeepSpCas9variants (G-N19)	0.294116
DeepSpCas9variants (G-N19)	sgDesigner	0.677	0.848	0.394	-1.36	0.1739	sgDesigner	0.302037
DeepSpCas9variants (G-N19)	AIdit-CRISPR	0.677	0.835	0.621	-1.363	0.1728	AIdit-CRISPR	0.302037
DeepSpCas9variants (G-N19)	DeepSpCas9variants (tRNA-N20)	0.677	0.544	0.838	1.249	0.2117	DeepSpCas9variants (G-N19)	0.351818
DeepSpCas9variants (G-N19)	CCTop	0.677	0.49	0.316	0.907	0.3646	DeepSpCas9variants (G-N19)	0.519893
DeepSpCas9variants (G-N19)	Xu	0.677	0.538	0.17	0.646	0.5183	DeepSpCas9variants (G-N19)	0.654248
DeepSpCas9variants (G-N19)	Chari	0.677	0.755	0.354	-0.507	0.6125	Chari	0.73525
DeepSpCas9variants (G-N19)	Azimuth in-vitro	0.677	0.741	0.448	-0.422	0.6728	Azimuth in-vitro	0.780895
DeepSpCas9variants (G-N19)	Doench2016	0.677	0.719	0.382	-0.259	0.7956	Doench2016	0.884797
DeepSpCas9variants (G-N19)	Doench2014	0.677	0.643	0.366	0.188	0.8512	DeepSpCas9variants (G-N19)	0.906092
DeepSpCas9variants (G-N19)	Wang	0.677	0.687	0.459	-0.062	0.9503	Wang	0.962804
DeepSpCas9variants (G-N19)	CRISPRedict	0.677	0.672	0.595	0.031	0.9755	DeepSpCas9variants (G-N19)	0.9797
DeepSpCas9variants (tRNA-N20)	CRISPRDB	0.544	0.879	0.62	-2.822	0.0048	CRISPRDB	0.0326118
DeepSpCas9variants (tRNA-N20)	AIdit-CRISPR	0.544	0.835	0.597	-2.181	0.0292	AIdit-CRISPR	0.089936
DeepSpCas9variants (tRNA-N20)	sgDesigner	0.544	0.848	0.385	-2.025	0.0428	sgDesigner	0.114963
DeepSpCas9variants (tRNA-N20)	Chari	0.544	0.755	0.368	-1.193	0.233	Chari	0.371193
DeepSpCas9variants (tRNA-N20)	Azimuth in-vitro	0.544	0.741	0.437	-1.138	0.2551	Azimuth in-vitro	0.395491
DeepSpCas9variants (tRNA-N20)	Doench2016	0.544	0.719	0.427	-0.978	0.3283	Doench2016	0.479983
DeepSpCas9variants (tRNA-N20)	Moreno-Mateos	0.544	0.307	0.134	0.873	0.3828	DeepSpCas9variants (tRNA-N20)	0.53732
DeepSpCas9variants (tRNA-N20)	Wu-Crispr-Score	0.544	0.291	-0.136	0.824	0.4097	DeepSpCas9variants (tRNA-N20)	0.556536
DeepSpCas9variants (tRNA-N20)	CRISPRedict	0.544	0.672	0.611	-0.805	0.4207	CRISPRedict	0.558516
DeepSpCas9variants (tRNA-N20)	Wang	0.544	0.687	0.322	-0.725	0.4685	Wang	0.611432
DeepSpCas9variants (tRNA-N20)	Doench2014	0.544	0.643	0.388	-0.504	0.6143	Doench2014	0.73525
DeepSpCas9variants (tRNA-N20)	CCTop	0.544	0.49	0.227	0.229	0.819	DeepSpCas9variants (tRNA-N20)	0.899367
DeepSpCas9variants (tRNA-N20)	Xu	0.544	0.538	0.189	0.025	0.9797	DeepSpCas9variants (tRNA-N20)	0.9797
Doench2014	Wu-Crispr-Score	0.643	0.291	0.486	1.734	0.0829	Doench2014	0.191499
Doench2014	Moreno-Mateos	0.643	0.307	0.291	1.436	0.1511	Doench2014	0.286099
Doench2014	CCTop	0.643	0.49	0.512	0.834	0.4043	Doench2014	0.555913
Doench2014	Azimuth in-vitro	0.643	0.741	0.399	-0.603	0.5468	Azimuth in-vitro	0.67909
Doench2014	Wang	0.643	0.687	0.822	-0.418	0.6761	Wang	0.780895
Doench2016	Wu-Crispr-Score	0.719	0.291	0.418	2.107	0.0351	Doench2016	0.101978
Doench2016	Moreno-Mateos	0.719	0.307	0.364	1.958	0.0503	Doench2016	0.130554
Doench2016	Xu	0.719	0.538	0.821	1.676	0.0938	Doench2016	0.209233
Doench2016	CCTop	0.719	0.49	0.573	1.401	0.1611	Doench2016	0.294116
Doench2016	Doench2014	0.719	0.643	0.878	0.886	0.3756	Doench2016	0.532292
Doench2016	Chari	0.719	0.755	0.878	-0.473	0.6363	Chari	0.753771
Doench2016	Wang	0.719	0.687	0.725	0.269	0.7881	Doench2016	0.883743
Doench2016	Azimuth in-vitro	0.719	0.741	0.487	-0.157	0.8749	Azimuth in-vitro	0.918645
Doench2022/DeWeirdt (RS3)	Moreno-Mateos	0.877	0.307	0.316	3.283	0.001	Doench2022/DeWeirdt (RS3)	0.0144375
Doench2022/DeWeirdt (RS3)	Wu-Crispr-Score	0.877	0.291	0.283	3.289	0.001	Doench2022/DeWeirdt (RS3)	0.0144375
Doench2022/DeWeirdt (RS3)	Xu	0.877	0.538	0.719	3.184	0.0015	Doench2022/DeWeirdt (RS3)	0.017325
Doench2022/DeWeirdt (RS3)	CRISPR-P v2.0	0.877	0.624	0.824	3.072	0.0021	Doench2022/DeWeirdt (RS3)	0.0179667
Doench2022/DeWeirdt (RS3)	CRISPRedict	0.877	0.672	0.883	3.082	0.0021	Doench2022/DeWeirdt (RS3)	0.0179667
Doench2022/DeWeirdt (RS3)	CCTop	0.877	0.49	0.626	3.143	0.0017	Doench2022/DeWeirdt (RS3)	0.0179667
Doench2022/DeWeirdt (RS3)	Doench2014	0.877	0.643	0.846	3.054	0.0023	Doench2022/DeWeirdt (RS3)	0.0183207
Doench2022/DeWeirdt (RS3)	DeepSpCas9variants (tRNA-N20)	0.877	0.544	0.564	2.645	0.0082	Doench2022/DeWeirdt (RS3)	0.0412851
Doench2022/DeWeirdt (RS3)	Wang	0.877	0.687	0.811	2.355	0.0185	Doench2022/DeWeirdt (RS3)	0.0638647
Doench2022/DeWeirdt (RS3)	Doench2016	0.877	0.719	0.861	2.298	0.0216	Doench2022/DeWeirdt (RS3)	0.07128
Doench2022/DeWeirdt (RS3)	Chari	0.877	0.755	0.888	2.006	0.0448	Doench2022/DeWeirdt (RS3)	0.118952
Doench2022/DeWeirdt (RS3)	E-CRISP	0.86	0.654	0.696	1.914	0.0557	Doench2022/DeWeirdt (RS3)	0.139855
Doench2022/DeWeirdt (RS3)	DeepSpCas9variants (G-N19)	0.877	0.677	0.62	1.901	0.0573	Doench2022/DeWeirdt (RS3)	0.140812
Doench2022/DeWeirdt (RS3)	Azimuth in-vitro	0.877	0.741	0.546	1.377	0.1686	Doench2022/DeWeirdt (RS3)	0.299589
Doench2022/DeWeirdt (RS3)	AIdit-CRISPR	0.877	0.835	0.964	1.289	0.1974	Doench2022/DeWeirdt (RS3)	0.33043
Doench2022/DeWeirdt (RS3)	DeepSpCas9	0.877	0.833	0.908	0.871	0.3838	Doench2022/DeWeirdt (RS3)	0.53732
Doench2022/DeWeirdt (RS3)	CRISPRon	0.877	0.854	0.932	0.542	0.5881	Doench2022/DeWeirdt (RS3)	0.715006
Doench2022/DeWeirdt (RS3)	sgDesigner	0.877	0.848	0.87	0.505	0.6136	Doench2022/DeWeirdt (RS3)	0.73525
Doench2022/DeWeirdt (RS3)	DeepHF	0.877	0.887	0.845	-0.194	0.8462	DeepHF	0.906092
Doench2022/DeWeirdt (RS3)	CRISPRDB	0.877	0.879	0.954	-0.076	0.9392	CRISPRDB	0.960899
E-CRISP	CRISPRDB	0.654	0.866	0.69	-1.987	0.0469	CRISPRDB	0.123112
E-CRISP	DeepHF	0.654	0.875	0.558	-1.892	0.0584	DeepHF	0.142004
E-CRISP	Wu-Crispr-Score	0.654	0.265	0.113	1.454	0.146	E-CRISP	0.283412
E-CRISP	DeepSpCas9	0.654	0.814	0.714	-1.401	0.1613	DeepSpCas9	0.294116
E-CRISP	Moreno-Mateos	0.654	0.228	-0.134	1.413	0.1578	E-CRISP	0.294116
E-CRISP	sgDesigner	0.654	0.828	0.545	-1.316	0.1881	sgDesigner	0.324262
E-CRISP	AIdit-CRISPR	0.654	0.812	0.621	-1.241	0.2146	AIdit-CRISPR	0.35409
E-CRISP	CCTop	0.654	0.443	0.542	1.129	0.2588	E-CRISP	0.398552
E-CRISP	DeepSpCas9variants (tRNA-N20)	0.654	0.475	0.302	0.812	0.4168	E-CRISP	0.556536
E-CRISP	Xu	0.654	0.472	0.275	0.814	0.4156	E-CRISP	0.556536
E-CRISP	Chari	0.654	0.739	0.51	-0.548	0.5835	Chari	0.713167
E-CRISP	Azimuth in-vitro	0.654	0.724	0.29	-0.393	0.6945	Azimuth in-vitro	0.790634
E-CRISP	CRISPR-P v2.0	0.654	0.616	0.467	0.214	0.8306	E-CRISP	0.905041
E-CRISP	Doench2016	0.654	0.689	0.414	-0.198	0.843	Doench2016	0.906092
E-CRISP	Doench2014	0.654	0.622	0.499	0.183	0.8551	E-CRISP	0.906092
E-CRISP	DeepSpCas9variants (G-N19)	0.654	0.626	0.586	0.174	0.8621	E-CRISP	0.909338
E-CRISP	CRISPRedict	0.654	0.642	0.644	0.082	0.9347	E-CRISP	0.960899
E-CRISP	Wang	0.654	0.644	0.731	0.08	0.9365	E-CRISP	0.960899
IDT	DeepHF	-0.18	0.887	-0.283	-4.018	0.0001	DeepHF	0.005775
IDT	CRISPRDB	-0.18	0.879	-0.224	-4.012	0.0001	CRISPRDB	0.005775
IDT	sgDesigner	-0.18	0.848	-0.105	-3.88	0.0001	sgDesigner	0.005775
IDT	DeepSpCas9	-0.18	0.833	-0.281	-3.496	0.0005	DeepSpCas9	0.0128333
IDT	AIdit-CRISPR	-0.18	0.835	-0.245	-3.554	0.0004	AIdit-CRISPR	0.0128333
IDT	Chari	-0.18	0.755	-0.176	-3.088	0.002	Chari	0.0179667
IDT	Wang	-0.18	0.687	-0.027	-2.9	0.0037	Wang	0.0267094
IDT	Azimuth in-vitro	-0.18	0.741	-0.38	-2.785	0.0053	Azimuth in-vitro	0.0330892
IDT	Doench2016	-0.18	0.719	-0.284	-2.763	0.0057	Doench2016	0.03465
IDT	Doench2014	-0.18	0.643	-0.1	-2.597	0.0094	Doench2014	0.0452375
IDT	CRISPR-P v2.0	-0.18	0.624	-0.047	-2.572	0.0101	CRISPR-P v2.0	0.0453115
IDT	E-CRISP	-0.176	0.654	-0.133	-2.524	0.0116	E-CRISP	0.04872
IDT	DeepSpCas9variants (G-N19)	-0.18	0.677	-0.357	-2.492	0.0127	DeepSpCas9variants (G-N19)	0.049665
IDT	CRISPRedict	-0.18	0.672	-0.341	-2.486	0.0129	CRISPRedict	0.049665
IDT	Xu	-0.18	0.538	-0.075	-2.187	0.0287	Xu	0.0895905
IDT	CCTop	-0.18	0.49	-0.051	-2.029	0.0425	CCTop	0.114963
IDT	DeepSpCas9variants (tRNA-N20)	-0.18	0.544	-0.404	-1.94	0.0524	DeepSpCas9variants (tRNA-N20)	0.133015
IDT	Wu-Crispr-Score	-0.18	0.291	0.098	-1.475	0.1402	Wu-Crispr-Score	0.279191
IDT	Moreno-Mateos	-0.18	0.307	-0.261	-1.296	0.1951	Moreno-Mateos	0.329133
Moreno-Mateos	Azimuth in-vitro	0.307	0.741	0.581	-2.537	0.0112	Azimuth in-vitro	0.0479111
Moreno-Mateos	CCTop	0.307	0.49	0.179	-0.67	0.5028	CCTop	0.638169
Moreno-Mateos	Wu-Crispr-Score	0.307	0.291	0.325	0.063	0.9494	Moreno-Mateos	0.962804
sgDesigner	Wu-Crispr-Score	0.848	0.291	0.52	3.498	0.0005	sgDesigner	0.0128333
sgDesigner	Moreno-Mateos	0.848	0.307	0.452	3.226	0.0013	sgDesigner	0.0166833
sgDesigner	Xu	0.848	0.538	0.777	3.043	0.0023	sgDesigner	0.0183207
sgDesigner	CCTop	0.848	0.49	0.488	2.43	0.0151	sgDesigner	0.0562597
sgDesigner	Doench2014	0.848	0.643	0.775	2.148	0.0317	sgDesigner	0.0963513
sgDesigner	Wang	0.848	0.687	0.748	1.68	0.0929	sgDesigner	0.209233
sgDesigner	Doench2016	0.848	0.719	0.816	1.578	0.1147	sgDesigner	0.2387
sgDesigner	CRISPRedict	0.848	0.672	0.627	1.565	0.1177	sgDesigner	0.240812
sgDesigner	Chari	0.848	0.755	0.833	1.223	0.2214	sgDesigner	0.360165
sgDesigner	Azimuth in-vitro	0.848	0.741	0.608	1.032	0.302	sgDesigner	0.444344
sgDesigner	AIdit-CRISPR	0.848	0.835	0.873	0.226	0.8215	sgDesigner	0.899367
Wang	Wu-Crispr-Score	0.687	0.291	0.635	2.354	0.0186	Wang	0.0638647
Wang	Moreno-Mateos	0.687	0.307	0.249	1.634	0.1022	Wang	0.218594
Wang	CCTop	0.687	0.49	0.442	1.047	0.2953	Wang	0.437271
Wang	Azimuth in-vitro	0.687	0.741	0.292	-0.338	0.7353	Azimuth in-vitro	0.832619
Xu	Wu-Crispr-Score	0.538	0.291	0.654	1.391	0.1643	Xu	0.294212
Xu	Wang	0.538	0.687	0.771	-1.198	0.2311	Wang	0.370723
Xu	Moreno-Mateos	0.538	0.307	0.563	1.164	0.2442	Xu	0.385786
Xu	Azimuth in-vitro	0.538	0.741	0.363	-1.115	0.2647	Azimuth in-vitro	0.404938
Xu	Doench2014	0.538	0.643	0.827	-0.939	0.3478	Doench2014	0.502136
Xu	CCTop	0.538	0.49	0.455	0.236	0.8133	Xu	0.898911

## Sheet: Data 5
Efficiency prediction scores - Dataset 2
Independent predictions								Normalized scores (to the median)						Integrated scores
gRNA Code	CRISPRDB	sgDesigner	CRISPick - Doench'2022	DeepSpCas9	CRISPRon	DeepHF		gRNA Code	CRISPRDB (Normalized)	DeepSpCas9 (Normalized)	DeepHF (Normalized)	CRISPick (Normalized)		gRNA Code	CRISPRDB X CRISPICK	CRISPRDB X DeepHF	CRISPRDB X CRISPICK X DEEPSPCAS9
DG5	37	89	-0.01542	34.672	35	0.593428		DG5	0.859466	1.01145	1.01562	1.01145		DG5	1.01145	0.859466	0.871468
FG2	3.6	5	-1.258	13.751	15	0.309289		FG2	0.0836237	0.590348	0.529332	0.590348		FG2	0.590348	0.0836237	0.322948
FG3	24.6	63	-0.3719	33.416	32	0.497376		FG3	0.571429	0.89064	0.851234	0.89064		FG3	0.89064	0.571429	0.726209
GG1	87.5	98	0.7705	57.406	72	0.721737		GG1	2.03252	1.27779	1.23522	1.27779		GG1	1.27779	2.03252	1.51377
HG2	85.4	98	0.193	60.027	56	0.766905		HG2	1.98374	1.08208	1.31252	1.08208		HG2	1.08208	1.98374	1.451
IG1	43.4	27	-0.5089	49.934	42	0.603021		IG1	1.00813	0.844212	1.03204	0.844212		IG1	0.844212	1.00813	0.974369
IG2	28.1	82	-0.4568	15.155	23	0.617714		IG2	0.652729	0.861868	1.05719	0.861868		IG2	0.861868	0.652729	0.613192
JG1	71.5	89	0.3024	64.397	56	0.602801		JG1	1.66086	1.11915	1.03166	1.11915		JG1	1.11915	1.66086	1.38697
JG2	90.9	98	0.6614	60.458	59	0.70542		JG2	2.1115	1.24082	1.20729	1.24082		JG2	1.24082	2.1115	1.54958
KG1	44.4	93	0.06306	42.577	43	0.522352		KG1	1.03136	1.03804	0.893978	1.03804		KG1	1.03804	1.03136	0.994135
KG2	54	96	0.2125	57.977	46	0.611083		KG2	1.25436	1.08869	1.04584	1.08869		KG2	1.08869	1.25436	1.19543
MG1	50.9	87	-0.1694	39.102	44	0.613898		MG1	1.18235	0.959265	1.05065	0.959265		MG1	0.959265	1.18235	0.993366
MG3	6.8	30	-1.184	9.788	6	0.403349		MG3	0.157956	0.615426	0.690312	0.615426		MG3	0.615426	0.157956	0.327757
NG1	39.8	76	0.238	46.462	42	0.546875		NG1	0.924506	1.09733	0.935948	1.09733		NG1	1.09733	0.924506	1.00605
NG2	19.6	78	-0.3489	27.784	24	0.508047		NG2	0.455285	0.898434	0.869497	0.898434		NG2	0.898434	0.455285	0.649836
OG1	86.2	58	0.6111	69.808	63	0.661549		OG1	2.00232	1.22377	1.13221	1.22377		OG1	1.22377	2.00232	1.57434
OG2	89.8	98	0.5592	60.258	63	0.635353		OG2	2.08595	1.20618	1.08737	1.20618		OG2	1.20618	2.08595	1.52809
PG1	95.2	98	0.8801	50.525	62	0.692427		PG1	2.21138	1.31493	1.18505	1.31493		PG1	1.31493	2.21138	1.53658
QG1	80.6	96	0.3649	58.212	56	0.672316		QG1	1.87224	1.14033	1.15063	1.14033		QG1	1.14033	1.87224	1.42028
RG1	2.3	3	-1.496	4.957	4	0.326426		RG1	0.0534262	0.509692	0.558662	0.509692		RG1	0.509692	0.0534262	0.223138
RG3	10.1	12	-1.237	7.598	15	0.465347		RG3	0.234611	0.597465	0.796417	0.597465		RG3	0.597465	0.234611	0.331668
RG4	24.9	82	-0.4609	32.354	34	0.455498		RG4	0.578397	0.860479	0.779562	0.860479		RG4	0.860479	0.578397	0.710887
SG1	41.1	63	-0.171	47.348	39	0.575202		SG1	0.954704	0.958723	0.98443	0.958723		SG1	0.958723	0.954704	0.976246
SG2	42.7	89	-0.124	50.132	37	0.529368		SG2	0.99187	0.974651	0.905986	0.974651		SG2	0.974651	0.99187	1.01384
UG1	56.6	87	0.3652	51.413	46	0.685321		UG1	1.31475	1.14044	1.17289	1.14044		UG1	1.14044	1.31475	1.18589
VG2	26.1	27	0.05598	41.224	37	0.49686		VG2	0.606272	1.03564	0.850351	1.03564		VG2	1.03564	0.606272	0.841969
WG1	45.4	85	0.4063	53.893	48	0.510359		WG1	1.05459	1.15436	0.873453	1.15436		WG1	1.15436	1.05459	1.12154
WG2	56	93	-0.083	46.805	45	0.613123		WG2	1.30081	0.988545	1.04933	0.988545		WG2	0.988545	1.30081	1.09768
WG3	11.7	36	-0.7601	20.193	19	0.476359		WG3	0.271777	0.759082	0.815264	0.759082		WG3	0.759082	0.271777	0.487957
XG1	98.8	89	0.7198	59.596	63	0.743867		XG1	2.29501	1.26061	1.27309	1.26061		XG1	1.26061	2.29501	1.61119
XG2	5.9	21	-1.273	5.771	11	0.45195		XG2	0.13705	0.585265	0.77349	0.585265		XG2	0.585265	0.13705	0.282022
XG3	26.2	16	-0.2789	39.521	40	0.474314		XG3	0.608595	0.922157	0.811764	0.922157		XG3	0.922157	0.608595	0.792741
CRISPOR-based predictions
gRNA Code	Doench'2016	Wang	Chari
DG5	61	54	40
FG2	42	30	31
FG3	50	40	39
GG1	66	88	81
HG2	54	90	50
IG1	67	77	48
IG2	54	68	59
JG1	63	54	46
JG2	67	77	88
KG1	59	64	91
KG2	54	57	58
MG1	50	78	9
MG3	31	56	28
NG1	49	58	62
NG2	54	62	37
OG1	71	79	94
OG2	57	81	90
PG1	63	87	85
QG1	60	85	93
RG1	32	27	4
RG3	51	57	49
RG4	49	42	3
SG1	62	61	61
SG2	49	41	84
UG1	47	68	53
VG2	62	38	63
WG1	52	67	60
WG2	64	78	46
WG3	35	54	48
XG1	68	82	71
XG2	33	33	44
XG3	52	60	24

## Sheet: Data 6
prediction_tool_1	prediction_tool_2	r_tool1	r_tool2	r_too1vstool2	steiger_z	steiger_p	better_prediction_tool	steiger_p_adj
CRISPRDB	Doench2016	0.533	0.082	0.722	3.543	0.0004	CRISPRDB	0.0144
CRISPRon	Doench2016	0.506	0.082	0.715	3.263	0.0011	CRISPRon	0.0198
Doench2022/DeWeirdt (RS3)	Doench2016	0.529	0.082	0.646	3.111	0.0019	Doench2022/DeWeirdt (RS3)	0.0228
DeepSpCas9	Doench2016	0.492	0.082	0.682	2.97	0.003	DeepSpCas9	0.027
DeepHF	Doench2016	0.464	0.082	0.676	2.726	0.0064	DeepHF	0.04608
sgDesigner	Doench2016	0.444	0.082	0.484	2.041	0.0413	sgDesigner	0.221657
Doench2016	Wang	0.082	0.398	0.613	-2.023	0.0431	Wang	0.221657
Doench2016	Chari	0.082	0.388	0.563	-1.846	0.0649	Chari	0.29205
CRISPRDB	Wang	0.533	0.398	0.822	1.401	0.1613	CRISPRDB	0.6452
CRISPRDB	DeepHF	0.533	0.464	0.923	1.085	0.2778	CRISPRDB	0.782229
CRISPRDB	Chari	0.533	0.388	0.673	1.112	0.2662	CRISPRDB	0.782229
Doench2022/DeWeirdt (RS3)	Wang	0.529	0.398	0.684	1.028	0.3042	Doench2022/DeWeirdt (RS3)	0.782229
Doench2022/DeWeirdt (RS3)	Chari	0.529	0.388	0.727	1.177	0.2393	Doench2022/DeWeirdt (RS3)	0.782229
CRISPRon	Wang	0.506	0.398	0.791	1.033	0.3017	CRISPRon	0.782229
CRISPRDB	sgDesigner	0.533	0.444	0.821	0.927	0.3538	CRISPRDB	0.828313
CRISPRDB	DeepSpCas9	0.533	0.492	0.915	0.629	0.5292	CRISPRDB	0.828313
CRISPRDB	CRISPRon	0.533	0.506	0.971	0.688	0.4916	CRISPRDB	0.828313
sgDesigner	Doench2022/DeWeirdt (RS3)	0.444	0.529	0.765	-0.774	0.4391	Doench2022/DeWeirdt (RS3)	0.828313
Doench2022/DeWeirdt (RS3)	DeepHF	0.529	0.464	0.804	0.647	0.5179	Doench2022/DeWeirdt (RS3)	0.828313
DeepSpCas9	Wang	0.492	0.398	0.646	0.687	0.4918	DeepSpCas9	0.828313
DeepSpCas9	Chari	0.492	0.388	0.672	0.781	0.4347	DeepSpCas9	0.828313
CRISPRon	Chari	0.506	0.388	0.658	0.88	0.3788	CRISPRon	0.828313
DeepHF	Wang	0.464	0.398	0.861	0.762	0.446	DeepHF	0.828313
sgDesigner	DeepSpCas9	0.444	0.492	0.7	-0.38	0.7038	DeepSpCas9	0.85169
sgDesigner	CRISPRon	0.444	0.506	0.755	-0.554	0.5796	CRISPRon	0.85169
sgDesigner	Wang	0.444	0.398	0.657	0.341	0.7334	sgDesigner	0.85169
sgDesigner	Chari	0.444	0.388	0.533	0.351	0.7254	sgDesigner	0.85169
Doench2022/DeWeirdt (RS3)	DeepSpCas9	0.529	0.492	0.872	0.464	0.6424	Doench2022/DeWeirdt (RS3)	0.85169
Doench2022/DeWeirdt (RS3)	CRISPRon	0.529	0.506	0.934	0.386	0.6997	Doench2022/DeWeirdt (RS3)	0.85169
CRISPRon	DeepHF	0.506	0.464	0.854	0.484	0.6285	CRISPRon	0.85169
DeepHF	Chari	0.464	0.388	0.61	0.524	0.6	DeepHF	0.85169
DeepSpCas9	CRISPRon	0.492	0.506	0.934	-0.256	0.7979	CRISPRon	0.870436
DeepSpCas9	DeepHF	0.492	0.464	0.792	0.262	0.7935	DeepSpCas9	0.870436
sgDesigner	DeepHF	0.444	0.464	0.787	-0.189	0.8497	DeepHF	0.899682
CRISPRDB	Doench2022/DeWeirdt (RS3)	0.533	0.529	0.914	0.062	0.9503	CRISPRDB	0.9545
Wang	Chari	0.398	0.388	0.533	0.057	0.9545	Wang	0.9545

## Sheet: Data 7
prediction_tool_1	prediction_tool_2	r_tool1	r_tool2	r_too1vstool2	steiger_z	steiger_p	better_prediction_tool	steiger_p_adj
CRISPRDB	CRISPRDB + Doench2022.DeWeirdt..RS3. + DeepSpCas9	0.533	0.565	0.967	-0.807	0.4195	CRISPRDB + Doench2022.DeWeirdt..RS3. + DeepSpCas9	0.86225
CRISPRDB	Doench2022.DeWeirdt..RS3. + DeepSpCas9	0.533	0.555	0.944	-0.43	0.6674	Doench2022.DeWeirdt..RS3. + DeepSpCas9	0.86225
CRISPRDB	CRISPRDB + sgDesigner + Doench2022.DeWeirdt..RS3. + DeepHF	0.533	0.5	0.976	0.942	0.3461	CRISPRDB	0.86225
CRISPRDB	CRISPRDB + Doench2022.DeWeirdt..RS3.	0.533	0.553	0.98	-0.663	0.5072	CRISPRDB + Doench2022.DeWeirdt..RS3.	0.86225
CRISPRDB	CRISPRDB + Doench2022.DeWeirdt..RS3. + CRISPRon	0.533	0.551	0.985	-0.674	0.5004	CRISPRDB + Doench2022.DeWeirdt..RS3. + CRISPRon	0.86225
CRISPRDB + Doench2022.DeWeirdt..RS3. + DeepSpCas9	Doench2022.DeWeirdt..RS3. + DeepSpCas9	0.565	0.555	0.993	0.525	0.5994	CRISPRDB + Doench2022.DeWeirdt..RS3. + DeepSpCas9	0.86225
CRISPRDB + Doench2022.DeWeirdt..RS3. + DeepSpCas9	CRISPRDB + sgDesigner + Doench2022.DeWeirdt..RS3. + DeepHF	0.565	0.5	0.947	1.271	0.2036	CRISPRDB + Doench2022.DeWeirdt..RS3. + DeepSpCas9	0.86225
CRISPRDB + Doench2022.DeWeirdt..RS3. + DeepSpCas9	CRISPRDB + Doench2022.DeWeirdt..RS3.	0.565	0.553	0.984	0.399	0.6898	CRISPRDB + Doench2022.DeWeirdt..RS3. + DeepSpCas9	0.86225
CRISPRDB + Doench2022.DeWeirdt..RS3. + DeepSpCas9	CRISPRDB + Doench2022.DeWeirdt..RS3. + CRISPRon	0.565	0.551	0.985	0.525	0.5997	CRISPRDB + Doench2022.DeWeirdt..RS3. + DeepSpCas9	0.86225
Doench2022.DeWeirdt..RS3. + DeepSpCas9	CRISPRDB + sgDesigner + Doench2022.DeWeirdt..RS3. + DeepHF	0.555	0.5	0.931	0.948	0.3429	Doench2022.DeWeirdt..RS3. + DeepSpCas9	0.86225
CRISPRDB + sgDesigner + Doench2022.DeWeirdt..RS3. + DeepHF	CRISPRDB + Doench2022.DeWeirdt..RS3.	0.5	0.553	0.977	-1.586	0.1127	CRISPRDB + Doench2022.DeWeirdt..RS3.	0.86225
CRISPRDB + sgDesigner + Doench2022.DeWeirdt..RS3. + DeepHF	CRISPRDB + Doench2022.DeWeirdt..RS3. + CRISPRon	0.5	0.551	0.977	-1.49	0.1362	CRISPRDB + Doench2022.DeWeirdt..RS3. + CRISPRon	0.86225
CRISPRDB + Doench2022.DeWeirdt..RS3.	CRISPRDB + Doench2022.DeWeirdt..RS3. + CRISPRon	0.553	0.551	0.996	0.22	0.8257	CRISPRDB + Doench2022.DeWeirdt..RS3.	0.952731
Doench2022.DeWeirdt..RS3. + DeepSpCas9	CRISPRDB + Doench2022.DeWeirdt..RS3.	0.555	0.553	0.973	0.043	0.9655	Doench2022.DeWeirdt..RS3. + DeepSpCas9	0.9655
Doench2022.DeWeirdt..RS3. + DeepSpCas9	CRISPRDB + Doench2022.DeWeirdt..RS3. + CRISPRon	0.555	0.551	0.973	0.123	0.9017	Doench2022.DeWeirdt..RS3. + DeepSpCas9	0.9655
